# Supplementary material for: YPEL3 Negatively Regulates Endometrial Function via the Wnt/β-Catenin Pathways during Early Pregnancy in Goats
Source: Animals (Basel). 2022 Oct 28;12(21):2973. doi: 10.3390/ani12212973 (PMC9656084; doi:10.3390/ani12212973)
Supplement: Supplementary file 1 [file animals-12-02973-s001.zip]

Archive with 1 entries (1 files):
- animals-1943313-supplementary.pdf
